# Supplementary material for: The Selection of the Optimal Impregnation Conditions of Vegetable Matrices with Iodine
Source: Molecules. 2022 May 23;27(10):3351. doi: 10.3390/molecules27103351 (PMC9144381; doi:10.3390/molecules27103351)
Supplement: Supplementary file 1 [file molecules-27-03351-s001.zip]

Archive with 1 entries (1 files):
- molecules-1688513-supplementary.pdf
